# Supplementary material for: Drug voyager: a computational platform for exploring unintended drug action
Source: BMC Bioinformatics. 2017 Feb 28;18:131. doi: 10.1186/s12859-017-1558-3 (PMC5329936; doi:10.1186/s12859-017-1558-3)
Supplement: Additional file 2: — Predicted drug indications. The list of 1,816 novel drug indications spanning 47 drugs and 122 diseases. (XLSX 54 kb) [file 12859_2017_1558_MOESM2_ESM.xlsx]

## Sheet: 시트1
Drug (DrugBank)	Disease (OMIM)
DB00176	125853
DB00176	126200
DB00176	146850
DB00176	147540
DB00176	208550
DB00176	215140
DB00176	276300
DB00176	304790
DB00176	600351
DB00180	110100
DB00180	115000
DB00180	133600
DB00180	133690
DB00180	140600
DB00180	140850
DB00180	145590
DB00180	147530
DB00180	150600
DB00180	157300
DB00180	157700
DB00180	161900
DB00180	165720
DB00180	171300
DB00180	190300
DB00180	191390
DB00180	200170
DB00180	208230
DB00180	210050
DB00180	252320
DB00180	266600
DB00180	300125
DB00180	607459
DB00180	607850
DB00180	608622
DB00222	102500
DB00222	104130
DB00222	104300
DB00222	109100
DB00222	109350
DB00222	114480
DB00222	125320
DB00222	125600
DB00222	126200
DB00222	127750
DB00222	131300
DB00222	133600
DB00222	137580
DB00222	143465
DB00222	143880
DB00222	145590
DB00222	146850
DB00222	147530
DB00222	147540
DB00222	148000
DB00222	151590
DB00222	152700
DB00222	153880
DB00222	155600
DB00222	155601
DB00222	157300
DB00222	161900
DB00222	164230
DB00222	166760
DB00222	167870
DB00222	174800
DB00222	176807
DB00222	181000
DB00222	181500
DB00222	182280
DB00222	182830
DB00222	188030
DB00222	191390
DB00222	194070
DB00222	205700
DB00222	208550
DB00222	208920
DB00222	210050
DB00222	215140
DB00222	215470
DB00222	217200
DB00222	223350
DB00222	233810
DB00222	236000
DB00222	239350
DB00222	246300
DB00222	247640
DB00222	252320
DB00222	254400
DB00222	254500
DB00222	256700
DB00222	258360
DB00222	266600
DB00222	268220
DB00222	273300
DB00222	276300
DB00222	304790
DB00222	311360
DB00222	600351
DB00222	600807
DB00222	601608
DB00222	605055
DB00222	607499
DB00222	608622
DB00277	102300
DB00277	109350
DB00277	110100
DB00277	115000
DB00277	140850
DB00277	144110
DB00277	147530
DB00277	151590
DB00277	157300
DB00277	157700
DB00277	161900
DB00277	171300
DB00277	190300
DB00277	191390
DB00277	200170
DB00277	208920
DB00277	223350
DB00277	233810
DB00277	247640
DB00277	254400
DB00277	266600
DB00277	276300
DB00277	300125
DB00277	600351
DB00277	607554
DB00277	608583
DB00277	608622
DB00313	109100
DB00313	109350
DB00313	109543
DB00313	109800
DB00313	114480
DB00313	114500
DB00313	115000
DB00313	115195
DB00313	125600
DB00313	125850
DB00313	125851
DB00313	125853
DB00313	126200
DB00313	127750
DB00313	131300
DB00313	133239
DB00313	133600
DB00313	137215
DB00313	137580
DB00313	143465
DB00313	143880
DB00313	145500
DB00313	146850
DB00313	147530
DB00313	147540
DB00313	148000
DB00313	151590
DB00313	152700
DB00313	157300
DB00313	161900
DB00313	164230
DB00313	167870
DB00313	174800
DB00313	181000
DB00313	182280
DB00313	182830
DB00313	188030
DB00313	191390
DB00313	194070
DB00313	200170
DB00313	205700
DB00313	208300
DB00313	208550
DB00313	208920
DB00313	210050
DB00313	215140
DB00313	223350
DB00313	231090
DB00313	233810
DB00313	236000
DB00313	246470
DB00313	247640
DB00313	252320
DB00313	254400
DB00313	259500
DB00313	266600
DB00313	267730
DB00313	268220
DB00313	273300
DB00313	276300
DB00313	304790
DB00313	600351
DB00313	600496
DB00313	600807
DB00313	601626
DB00313	604416
DB00313	607499
DB00313	607554
DB00313	608583
DB00313	608622
DB00363	104130
DB00363	104300
DB00363	109350
DB00363	109543
DB00363	109800
DB00363	114480
DB00363	114500
DB00363	115000
DB00363	125320
DB00363	125850
DB00363	125851
DB00363	125853
DB00363	127750
DB00363	133239
DB00363	137215
DB00363	137580
DB00363	143465
DB00363	145500
DB00363	145590
DB00363	147530
DB00363	148000
DB00363	151590
DB00363	157300
DB00363	161900
DB00363	164230
DB00363	166760
DB00363	167870
DB00363	174800
DB00363	182280
DB00363	182830
DB00363	194070
DB00363	200170
DB00363	208300
DB00363	208550
DB00363	208920
DB00363	210050
DB00363	215140
DB00363	217200
DB00363	223350
DB00363	231090
DB00363	233810
DB00363	236000
DB00363	239350
DB00363	246470
DB00363	247640
DB00363	252320
DB00363	254400
DB00363	258360
DB00363	259500
DB00363	266600
DB00363	267730
DB00363	268220
DB00363	273300
DB00363	276300
DB00363	600351
DB00363	600496
DB00363	600807
DB00363	601626
DB00363	605055
DB00363	608622
DB00421	104300
DB00421	114480
DB00421	115000
DB00421	115195
DB00421	125320
DB00421	157300
DB00421	179600
DB00421	181500
DB00421	200170
DB00421	208550
DB00421	217200
DB00421	239350
DB00421	605055
DB00421	607554
DB00421	608583
DB00458	252320
DB00472	102500
DB00472	104130
DB00472	104300
DB00472	109100
DB00472	109350
DB00472	109543
DB00472	109800
DB00472	114480
DB00472	114500
DB00472	125320
DB00472	125600
DB00472	125850
DB00472	125851
DB00472	125853
DB00472	126200
DB00472	127750
DB00472	133239
DB00472	133600
DB00472	137215
DB00472	137580
DB00472	143880
DB00472	145590
DB00472	146850
DB00472	147540
DB00472	148000
DB00472	151590
DB00472	152700
DB00472	153880
DB00472	155600
DB00472	155601
DB00472	157300
DB00472	166760
DB00472	176807
DB00472	181000
DB00472	182280
DB00472	182830
DB00472	188030
DB00472	191390
DB00472	194070
DB00472	205700
DB00472	208550
DB00472	208920
DB00472	210050
DB00472	215140
DB00472	215470
DB00472	217200
DB00472	223350
DB00472	231090
DB00472	233810
DB00472	236000
DB00472	239350
DB00472	246300
DB00472	246470
DB00472	247640
DB00472	254400
DB00472	254500
DB00472	256700
DB00472	258360
DB00472	259500
DB00472	266600
DB00472	267730
DB00472	268220
DB00472	273300
DB00472	276300
DB00472	304790
DB00472	311360
DB00472	600351
DB00472	600496
DB00472	600807
DB00472	601608
DB00472	601626
DB00472	605055
DB00477	102300
DB00477	104130
DB00477	109350
DB00477	127750
DB00477	128101
DB00477	137580
DB00477	143465
DB00477	147530
DB00477	157300
DB00477	164230
DB00477	165199
DB00477	167870
DB00477	182830
DB00477	190400
DB00477	252320
DB00502	102300
DB00502	102500
DB00502	103780
DB00502	104130
DB00502	104300
DB00502	109350
DB00502	114480
DB00502	115000
DB00502	115195
DB00502	125320
DB00502	125850
DB00502	125851
DB00502	125853
DB00502	126200
DB00502	128101
DB00502	131300
DB00502	143465
DB00502	145590
DB00502	146850
DB00502	147530
DB00502	147540
DB00502	148000
DB00502	151590
DB00502	157300
DB00502	161900
DB00502	164230
DB00502	165199
DB00502	167870
DB00502	174800
DB00502	176807
DB00502	190400
DB00502	194070
DB00502	200170
DB00502	208550
DB00502	208920
DB00502	215140
DB00502	215470
DB00502	217200
DB00502	223350
DB00502	233810
DB00502	239350
DB00502	241100
DB00502	247640
DB00502	252320
DB00502	254400
DB00502	276300
DB00502	304790
DB00502	311360
DB00502	600351
DB00502	600496
DB00502	605055
DB00502	607499
DB00502	607554
DB00502	608583
DB00502	608622
DB00537	103780
DB00537	104130
DB00537	109100
DB00537	109350
DB00537	114480
DB00537	125600
DB00537	125850
DB00537	125851
DB00537	125853
DB00537	126200
DB00537	131300
DB00537	133600
DB00537	140600
DB00537	143880
DB00537	146850
DB00537	147530
DB00537	147540
DB00537	148000
DB00537	151590
DB00537	152700
DB00537	153880
DB00537	157300
DB00537	164230
DB00537	167870
DB00537	181000
DB00537	181500
DB00537	182280
DB00537	188030
DB00537	191390
DB00537	194070
DB00537	205700
DB00537	208920
DB00537	210050
DB00537	215140
DB00537	223350
DB00537	233810
DB00537	236000
DB00537	246300
DB00537	247640
DB00537	252320
DB00537	254400
DB00537	254500
DB00537	273300
DB00537	276300
DB00537	304790
DB00537	600351
DB00537	600496
DB00537	600807
DB00537	601608
DB00537	607499
DB00563	104130
DB00563	104300
DB00563	109100
DB00563	125320
DB00563	125600
DB00563	126200
DB00563	131300
DB00563	133600
DB00563	143880
DB00563	146850
DB00563	147540
DB00563	148000
DB00563	152700
DB00563	155600
DB00563	155601
DB00563	157300
DB00563	164230
DB00563	167870
DB00563	174800
DB00563	181000
DB00563	181500
DB00563	188030
DB00563	191390
DB00563	194070
DB00563	205700
DB00563	208550
DB00563	210050
DB00563	217200
DB00563	239350
DB00563	246300
DB00563	252320
DB00563	254500
DB00563	256700
DB00563	266600
DB00563	304790
DB00563	600351
DB00563	600807
DB00563	605055
DB00563	607499
DB00564	127750
DB00564	137580
DB00564	145590
DB00564	147530
DB00564	182830
DB00571	109350
DB00571	133600
DB00571	145590
DB00571	147530
DB00571	200170
DB00571	208550
DB00571	210050
DB00571	252320
DB00571	600807
DB00571	607554
DB00571	608583
DB00612	607554
DB00612	608583
DB00623	102300
DB00623	102500
DB00623	104130
DB00623	114480
DB00623	127750
DB00623	137580
DB00623	145590
DB00623	165199
DB00623	176807
DB00623	182830
DB00623	215470
DB00623	311360
DB00624	102500
DB00624	127750
DB00624	137580
DB00624	148000
DB00624	174800
DB00624	176807
DB00624	181500
DB00624	182830
DB00624	194070
DB00624	311360
DB00635	103780
DB00635	104130
DB00635	104300
DB00635	109350
DB00635	109543
DB00635	109800
DB00635	114480
DB00635	114500
DB00635	115000
DB00635	115195
DB00635	125320
DB00635	125850
DB00635	125851
DB00635	125853
DB00635	131300
DB00635	133239
DB00635	137215
DB00635	145590
DB00635	148000
DB00635	153880
DB00635	155600
DB00635	155601
DB00635	161900
DB00635	164230
DB00635	166760
DB00635	167870
DB00635	174800
DB00635	181500
DB00635	182280
DB00635	191390
DB00635	194070
DB00635	200170
DB00635	210050
DB00635	215140
DB00635	215470
DB00635	217200
DB00635	231090
DB00635	236000
DB00635	239350
DB00635	246300
DB00635	246470
DB00635	252320
DB00635	254500
DB00635	256700
DB00635	258360
DB00635	259500
DB00635	266600
DB00635	267730
DB00635	268220
DB00635	273300
DB00635	600496
DB00635	600807
DB00635	601608
DB00635	601626
DB00635	605055
DB00635	607499
DB00635	607554
DB00635	608583
DB00635	608622
DB00661	102300
DB00661	104130
DB00661	104300
DB00661	109100
DB00661	109350
DB00661	114480
DB00661	125320
DB00661	125600
DB00661	125850
DB00661	125851
DB00661	125853
DB00661	126200
DB00661	127750
DB00661	133600
DB00661	137580
DB00661	143880
DB00661	144110
DB00661	146850
DB00661	147530
DB00661	147540
DB00661	151590
DB00661	152700
DB00661	165199
DB00661	181000
DB00661	181500
DB00661	182830
DB00661	188030
DB00661	190300
DB00661	205700
DB00661	208300
DB00661	208550
DB00661	208700
DB00661	208920
DB00661	215140
DB00661	217200
DB00661	223350
DB00661	233810
DB00661	239350
DB00661	247640
DB00661	254400
DB00661	266600
DB00661	267740
DB00661	276300
DB00661	300491
DB00661	304790
DB00661	600131
DB00661	600351
DB00661	600496
DB00661	604416
DB00661	604827
DB00661	605055
DB00661	607628
DB00661	607631
DB00661	607681
DB00661	607682
DB00661	608105
DB00674	104130
DB00674	145500
DB00674	161900
DB00674	181500
DB00674	208300
DB00674	215140
DB00674	217200
DB00674	239350
DB00674	600351
DB00674	604416
DB00674	608622
DB00675	102500
DB00675	104130
DB00675	104300
DB00675	109100
DB00675	109350
DB00675	109543
DB00675	109800
DB00675	114500
DB00675	125320
DB00675	125600
DB00675	125850
DB00675	125851
DB00675	125853
DB00675	126200
DB00675	127750
DB00675	133239
DB00675	133600
DB00675	137215
DB00675	137580
DB00675	140600
DB00675	143880
DB00675	145500
DB00675	145590
DB00675	146850
DB00675	147530
DB00675	147540
DB00675	148000
DB00675	151590
DB00675	152700
DB00675	153880
DB00675	155600
DB00675	155601
DB00675	157300
DB00675	161900
DB00675	164230
DB00675	166760
DB00675	167870
DB00675	176807
DB00675	181000
DB00675	181500
DB00675	182280
DB00675	182830
DB00675	188030
DB00675	191390
DB00675	194070
DB00675	205700
DB00675	208550
DB00675	208920
DB00675	210050
DB00675	215140
DB00675	215470
DB00675	217200
DB00675	223350
DB00675	231090
DB00675	233810
DB00675	236000
DB00675	239350
DB00675	241100
DB00675	246300
DB00675	246470
DB00675	247640
DB00675	252320
DB00675	254400
DB00675	254500
DB00675	256700
DB00675	259500
DB00675	266600
DB00675	267730
DB00675	268220
DB00675	273300
DB00675	276300
DB00675	304790
DB00675	311360
DB00675	600351
DB00675	600496
DB00675	600807
DB00675	601608
DB00675	601626
DB00675	605055
DB00675	608622
DB00679	102300
DB00679	104130
DB00679	104300
DB00679	109350
DB00679	114480
DB00679	125320
DB00679	125850
DB00679	125851
DB00679	125853
DB00679	126200
DB00679	127750
DB00679	128101
DB00679	131300
DB00679	137580
DB00679	143465
DB00679	145590
DB00679	146850
DB00679	147530
DB00679	147540
DB00679	148000
DB00679	151590
DB00679	157300
DB00679	164230
DB00679	165199
DB00679	166760
DB00679	167870
DB00679	174800
DB00679	182830
DB00679	190400
DB00679	194070
DB00679	208550
DB00679	208920
DB00679	215140
DB00679	217200
DB00679	223350
DB00679	233810
DB00679	236000
DB00679	239350
DB00679	247640
DB00679	252320
DB00679	254400
DB00679	258360
DB00679	266600
DB00679	268220
DB00679	276300
DB00679	304790
DB00679	600351
DB00679	600496
DB00679	605055
DB00679	607499
DB00773	102500
DB00773	103780
DB00773	104130
DB00773	109100
DB00773	114480
DB00773	125600
DB00773	125850
DB00773	125851
DB00773	125853
DB00773	126200
DB00773	133600
DB00773	140600
DB00773	143880
DB00773	145590
DB00773	146850
DB00773	147540
DB00773	148000
DB00773	151590
DB00773	152700
DB00773	153880
DB00773	155600
DB00773	155601
DB00773	157300
DB00773	164230
DB00773	166760
DB00773	167870
DB00773	174800
DB00773	176807
DB00773	181000
DB00773	188030
DB00773	194070
DB00773	205700
DB00773	208550
DB00773	208920
DB00773	215140
DB00773	215470
DB00773	223350
DB00773	233810
DB00773	246300
DB00773	247640
DB00773	254400
DB00773	254500
DB00773	256700
DB00773	258360
DB00773	266600
DB00773	268220
DB00773	304790
DB00773	311360
DB00773	600351
DB00773	600496
DB00773	601608
DB00783	103780
DB00783	104130
DB00783	109100
DB00783	125600
DB00783	125850
DB00783	125851
DB00783	125853
DB00783	126200
DB00783	127750
DB00783	131300
DB00783	133600
DB00783	137580
DB00783	145590
DB00783	146850
DB00783	147540
DB00783	148000
DB00783	151590
DB00783	152700
DB00783	153880
DB00783	157300
DB00783	164230
DB00783	166760
DB00783	167870
DB00783	174800
DB00783	181000
DB00783	181500
DB00783	182280
DB00783	182830
DB00783	188030
DB00783	191390
DB00783	194070
DB00783	208550
DB00783	208920
DB00783	210050
DB00783	215140
DB00783	223350
DB00783	233810
DB00783	236000
DB00783	241100
DB00783	246300
DB00783	247640
DB00783	252320
DB00783	254400
DB00783	254500
DB00783	266600
DB00783	273300
DB00783	276300
DB00783	304790
DB00783	600351
DB00783	600496
DB00783	600807
DB00783	601608
DB00783	607499
DB00788	161900
DB00788	208550
DB00788	600807
DB00788	608622
DB00795	102500
DB00795	109100
DB00795	109350
DB00795	114480
DB00795	125600
DB00795	125850
DB00795	125851
DB00795	125853
DB00795	126200
DB00795	133600
DB00795	143880
DB00795	145590
DB00795	146850
DB00795	147540
DB00795	148000
DB00795	151590
DB00795	152700
DB00795	153880
DB00795	157300
DB00795	164230
DB00795	166760
DB00795	167870
DB00795	174800
DB00795	176807
DB00795	181000
DB00795	181500
DB00795	182280
DB00795	188030
DB00795	191390
DB00795	194070
DB00795	205700
DB00795	208550
DB00795	208920
DB00795	210050
DB00795	215140
DB00795	215470
DB00795	223350
DB00795	233810
DB00795	236000
DB00795	246300
DB00795	247640
DB00795	254400
DB00795	254500
DB00795	258360
DB00795	268220
DB00795	273300
DB00795	276300
DB00795	304790
DB00795	311360
DB00795	600351
DB00795	600496
DB00795	600807
DB00795	601608
DB00831	102300
DB00831	104130
DB00831	104300
DB00831	109350
DB00831	114480
DB00831	125320
DB00831	125850
DB00831	125851
DB00831	125853
DB00831	126200
DB00831	127750
DB00831	131300
DB00831	137580
DB00831	143465
DB00831	145590
DB00831	146850
DB00831	147530
DB00831	147540
DB00831	148000
DB00831	151590
DB00831	157300
DB00831	161900
DB00831	164230
DB00831	165199
DB00831	166760
DB00831	167870
DB00831	174800
DB00831	179600
DB00831	182830
DB00831	194070
DB00831	208550
DB00831	208920
DB00831	215140
DB00831	215470
DB00831	217200
DB00831	223350
DB00831	233810
DB00831	239350
DB00831	247640
DB00831	252320
DB00831	254400
DB00831	258360
DB00831	266600
DB00831	276300
DB00831	304790
DB00831	600351
DB00831	600496
DB00831	605055
DB00831	607499
DB00831	608622
DB00851	103780
DB00851	104130
DB00851	109100
DB00851	109350
DB00851	109543
DB00851	109800
DB00851	114480
DB00851	114500
DB00851	125600
DB00851	125850
DB00851	125851
DB00851	125853
DB00851	126200
DB00851	131300
DB00851	133239
DB00851	133600
DB00851	137215
DB00851	143880
DB00851	145590
DB00851	146850
DB00851	147540
DB00851	148000
DB00851	151590
DB00851	152700
DB00851	153880
DB00851	157300
DB00851	164230
DB00851	166760
DB00851	167870
DB00851	174800
DB00851	181000
DB00851	181500
DB00851	182280
DB00851	188030
DB00851	191390
DB00851	194070
DB00851	205700
DB00851	208550
DB00851	208920
DB00851	210050
DB00851	215140
DB00851	223350
DB00851	231090
DB00851	233810
DB00851	246300
DB00851	246470
DB00851	247640
DB00851	252320
DB00851	254400
DB00851	254500
DB00851	259500
DB00851	266600
DB00851	267730
DB00851	273300
DB00851	304790
DB00851	600351
DB00851	600496
DB00851	600807
DB00851	601608
DB00851	601626
DB00851	607499
DB00860	102500
DB00860	103780
DB00860	104130
DB00860	109100
DB00860	109350
DB00860	114480
DB00860	125600
DB00860	125850
DB00860	125851
DB00860	125853
DB00860	127750
DB00860	133600
DB00860	137580
DB00860	140600
DB00860	143465
DB00860	143880
DB00860	145590
DB00860	147530
DB00860	148000
DB00860	151590
DB00860	152700
DB00860	153880
DB00860	155600
DB00860	155601
DB00860	157300
DB00860	161900
DB00860	164230
DB00860	166760
DB00860	167870
DB00860	174800
DB00860	176807
DB00860	181000
DB00860	181500
DB00860	182280
DB00860	182830
DB00860	188030
DB00860	191390
DB00860	194070
DB00860	205700
DB00860	208550
DB00860	208920
DB00860	210050
DB00860	215470
DB00860	223350
DB00860	233810
DB00860	236000
DB00860	247640
DB00860	252320
DB00860	254400
DB00860	256700
DB00860	258360
DB00860	266600
DB00860	268220
DB00860	273300
DB00860	311360
DB00860	600496
DB00860	600807
DB00860	601608
DB00860	608622
DB00904	102500
DB00904	109100
DB00904	109350
DB00904	114480
DB00904	125600
DB00904	126200
DB00904	127750
DB00904	133600
DB00904	137580
DB00904	140600
DB00904	143880
DB00904	146850
DB00904	147540
DB00904	148000
DB00904	151590
DB00904	152700
DB00904	155600
DB00904	155601
DB00904	157300
DB00904	166760
DB00904	167870
DB00904	176807
DB00904	181000
DB00904	181500
DB00904	182280
DB00904	182830
DB00904	188030
DB00904	191390
DB00904	194070
DB00904	205700
DB00904	208550
DB00904	208920
DB00904	210050
DB00904	215140
DB00904	215470
DB00904	223350
DB00904	233810
DB00904	236000
DB00904	247640
DB00904	254400
DB00904	256700
DB00904	258360
DB00904	266600
DB00904	268220
DB00904	273300
DB00904	276300
DB00904	304790
DB00904	311360
DB00904	600351
DB00904	600807
DB00959	103780
DB00959	114480
DB00959	125850
DB00959	125851
DB00959	125853
DB00959	126200
DB00959	143465
DB00959	145590
DB00959	147530
DB00959	148000
DB00959	157300
DB00959	164230
DB00959	166760
DB00959	174800
DB00959	182280
DB00959	194070
DB00959	215140
DB00959	236000
DB00959	258360
DB00959	266600
DB00959	273300
DB00959	304790
DB00959	600351
DB00959	600496
DB00996	104300
DB00996	109350
DB00996	115000
DB00996	115195
DB00996	125320
DB00996	161900
DB00996	200170
DB00996	208550
DB00996	210050
DB00996	266600
DB00996	304790
DB00996	600351
DB00996	605055
DB00996	607554
DB00996	608583
DB00996	608622
DB01001	102300
DB01001	109350
DB01001	110100
DB01001	115000
DB01001	133600
DB01001	140850
DB01001	144110
DB01001	147530
DB01001	157300
DB01001	157700
DB01001	161900
DB01001	171300
DB01001	190300
DB01001	191390
DB01001	200170
DB01001	210050
DB01001	266600
DB01001	300125
DB01001	607554
DB01001	608583
DB01001	608622
DB01006	174800
DB01006	215470
DB01006	241100
DB01023	104130
DB01023	181500
DB01023	215140
DB01023	600351
DB01041	102500
DB01041	104130
DB01041	109100
DB01041	109350
DB01041	109543
DB01041	109800
DB01041	114480
DB01041	114500
DB01041	125600
DB01041	125850
DB01041	125851
DB01041	125853
DB01041	126200
DB01041	131300
DB01041	133239
DB01041	133600
DB01041	137215
DB01041	143880
DB01041	145590
DB01041	146850
DB01041	147540
DB01041	148000
DB01041	151590
DB01041	152700
DB01041	153880
DB01041	155600
DB01041	155601
DB01041	157300
DB01041	164230
DB01041	166760
DB01041	167870
DB01041	174800
DB01041	176807
DB01041	181000
DB01041	181500
DB01041	182280
DB01041	188030
DB01041	191390
DB01041	194070
DB01041	205700
DB01041	208550
DB01041	208920
DB01041	210050
DB01041	215140
DB01041	215470
DB01041	223350
DB01041	231090
DB01041	233810
DB01041	236000
DB01041	246470
DB01041	247640
DB01041	252320
DB01041	254400
DB01041	256700
DB01041	258360
DB01041	259500
DB01041	266600
DB01041	267730
DB01041	268220
DB01041	273300
DB01041	276300
DB01041	304790
DB01041	311360
DB01041	600351
DB01041	600496
DB01041	600807
DB01041	601608
DB01041	601626
DB01041	607499
DB01043	102300
DB01043	104130
DB01043	144110
DB01043	145500
DB01043	147530
DB01043	157300
DB01043	161900
DB01043	165199
DB01043	181500
DB01043	190300
DB01043	208550
DB01043	208700
DB01043	217200
DB01043	239350
DB01043	267740
DB01043	300491
DB01043	600131
DB01043	604827
DB01043	607628
DB01043	607631
DB01043	607681
DB01043	607682
DB01043	608105
DB01043	608622
DB01067	104130
DB01067	104300
DB01067	109100
DB01067	109350
DB01067	114480
DB01067	125320
DB01067	125600
DB01067	126200
DB01067	127750
DB01067	131300
DB01067	133600
DB01067	137580
DB01067	143880
DB01067	145590
DB01067	146850
DB01067	147530
DB01067	147540
DB01067	148000
DB01067	151590
DB01067	152700
DB01067	153880
DB01067	157300
DB01067	164230
DB01067	166760
DB01067	167870
DB01067	174800
DB01067	181000
DB01067	181500
DB01067	182280
DB01067	182830
DB01067	188030
DB01067	191390
DB01067	194070
DB01067	205700
DB01067	208550
DB01067	208920
DB01067	210050
DB01067	215140
DB01067	217200
DB01067	223350
DB01067	233810
DB01067	236000
DB01067	239350
DB01067	246300
DB01067	247640
DB01067	252320
DB01067	254400
DB01067	254500
DB01067	258360
DB01067	266600
DB01067	268220
DB01067	273300
DB01067	276300
DB01067	304790
DB01067	600351
DB01067	600807
DB01067	601608
DB01067	605055
DB01067	607499
DB01120	102500
DB01120	104130
DB01120	109100
DB01120	109350
DB01120	114480
DB01120	125600
DB01120	125850
DB01120	125851
DB01120	126200
DB01120	127750
DB01120	131300
DB01120	133600
DB01120	137580
DB01120	140600
DB01120	143880
DB01120	145590
DB01120	146850
DB01120	147530
DB01120	147540
DB01120	148000
DB01120	151590
DB01120	152700
DB01120	153880
DB01120	155600
DB01120	155601
DB01120	157300
DB01120	164230
DB01120	166760
DB01120	167870
DB01120	174800
DB01120	176807
DB01120	181000
DB01120	181500
DB01120	182280
DB01120	182830
DB01120	188030
DB01120	191390
DB01120	194070
DB01120	205700
DB01120	208550
DB01120	208920
DB01120	210050
DB01120	215140
DB01120	215470
DB01120	223350
DB01120	233810
DB01120	236000
DB01120	246300
DB01120	247640
DB01120	252320
DB01120	254400
DB01120	254500
DB01120	256700
DB01120	258360
DB01120	266600
DB01120	268220
DB01120	273300
DB01120	276300
DB01120	304790
DB01120	311360
DB01120	600351
DB01120	600496
DB01120	600807
DB01120	601608
DB01120	607499
DB01151	104130
DB01151	104300
DB01151	109100
DB01151	125320
DB01151	125600
DB01151	125850
DB01151	125851
DB01151	125853
DB01151	126200
DB01151	127750
DB01151	133600
DB01151	137580
DB01151	140600
DB01151	145590
DB01151	146850
DB01151	147540
DB01151	152700
DB01151	153880
DB01151	166760
DB01151	167870
DB01151	181000
DB01151	181500
DB01151	182830
DB01151	188030
DB01151	208550
DB01151	215140
DB01151	217200
DB01151	223350
DB01151	233810
DB01151	239350
DB01151	254400
DB01151	276300
DB01151	304790
DB01151	600351
DB01151	600496
DB01151	601608
DB01151	605055
DB01222	102300
DB01222	102500
DB01222	103780
DB01222	104130
DB01222	104300
DB01222	109100
DB01222	109350
DB01222	109543
DB01222	109800
DB01222	114480
DB01222	114500
DB01222	115000
DB01222	125320
DB01222	125600
DB01222	125850
DB01222	125851
DB01222	125853
DB01222	126200
DB01222	131300
DB01222	133239
DB01222	133600
DB01222	137215
DB01222	143880
DB01222	145590
DB01222	146850
DB01222	147540
DB01222	148000
DB01222	151590
DB01222	152700
DB01222	153880
DB01222	155600
DB01222	155601
DB01222	157300
DB01222	161900
DB01222	164230
DB01222	165199
DB01222	166760
DB01222	167870
DB01222	174800
DB01222	176807
DB01222	181000
DB01222	181500
DB01222	182280
DB01222	188030
DB01222	190300
DB01222	194070
DB01222	200170
DB01222	205700
DB01222	208920
DB01222	215140
DB01222	215470
DB01222	217200
DB01222	223350
DB01222	231090
DB01222	233810
DB01222	236000
DB01222	239350
DB01222	246300
DB01222	246470
DB01222	247640
DB01222	252320
DB01222	254400
DB01222	254500
DB01222	256700
DB01222	258360
DB01222	259500
DB01222	267730
DB01222	268220
DB01222	273300
DB01222	276300
DB01222	304790
DB01222	311360
DB01222	600351
DB01222	600496
DB01222	601608
DB01222	601626
DB01222	605055
DB01222	607499
DB01222	608622
DB01229	102500
DB01229	103780
DB01229	104130
DB01229	104300
DB01229	109100
DB01229	109350
DB01229	109543
DB01229	109800
DB01229	114500
DB01229	115000
DB01229	125320
DB01229	125600
DB01229	125850
DB01229	125851
DB01229	125853
DB01229	126200
DB01229	127750
DB01229	131300
DB01229	133239
DB01229	133600
DB01229	137215
DB01229	137580
DB01229	140600
DB01229	143880
DB01229	145590
DB01229	146850
DB01229	147530
DB01229	147540
DB01229	151590
DB01229	152700
DB01229	153880
DB01229	155600
DB01229	155601
DB01229	157300
DB01229	161900
DB01229	164230
DB01229	166760
DB01229	167870
DB01229	174800
DB01229	176807
DB01229	181000
DB01229	181500
DB01229	182280
DB01229	182830
DB01229	188030
DB01229	191390
DB01229	200170
DB01229	205700
DB01229	208550
DB01229	208920
DB01229	210050
DB01229	215140
DB01229	215470
DB01229	217200
DB01229	223350
DB01229	231090
DB01229	233810
DB01229	236000
DB01229	239350
DB01229	241100
DB01229	246300
DB01229	246470
DB01229	247640
DB01229	252320
DB01229	254400
DB01229	254500
DB01229	256700
DB01229	258360
DB01229	259500
DB01229	266600
DB01229	267730
DB01229	268220
DB01229	273300
DB01229	276300
DB01229	304790
DB01229	311360
DB01229	600351
DB01229	600496
DB01229	600807
DB01229	601608
DB01229	601626
DB01229	605055
DB01229	607499
DB01229	607554
DB01229	608622
DB01233	102300
DB01233	103780
DB01233	104130
DB01233	104300
DB01233	109100
DB01233	110100
DB01233	114480
DB01233	115000
DB01233	115195
DB01233	125320
DB01233	125600
DB01233	125850
DB01233	125851
DB01233	125853
DB01233	126200
DB01233	127750
DB01233	131300
DB01233	133600
DB01233	137580
DB01233	140850
DB01233	143880
DB01233	144110
DB01233	145590
DB01233	146850
DB01233	147530
DB01233	147540
DB01233	148000
DB01233	151590
DB01233	152700
DB01233	153880
DB01233	155600
DB01233	155601
DB01233	157700
DB01233	161900
DB01233	164230
DB01233	165199
DB01233	166760
DB01233	167870
DB01233	171300
DB01233	174800
DB01233	181000
DB01233	181500
DB01233	182830
DB01233	188030
DB01233	190300
DB01233	191390
DB01233	194070
DB01233	200170
DB01233	205700
DB01233	208550
DB01233	208700
DB01233	208920
DB01233	210050
DB01233	215140
DB01233	217200
DB01233	223350
DB01233	233810
DB01233	236000
DB01233	239350
DB01233	246300
DB01233	247640
DB01233	252320
DB01233	254400
DB01233	254500
DB01233	256700
DB01233	258360
DB01233	266600
DB01233	267740
DB01233	268220
DB01233	276300
DB01233	300125
DB01233	300491
DB01233	304790
DB01233	600131
DB01233	600351
DB01233	600496
DB01233	600807
DB01233	601608
DB01233	604827
DB01233	605055
DB01233	607499
DB01233	607554
DB01233	607628
DB01233	607631
DB01233	607681
DB01233	607682
DB01233	608105
DB01233	608583
DB01233	608622
DB01234	102500
DB01234	104130
DB01234	109100
DB01234	109350
DB01234	114480
DB01234	125850
DB01234	125851
DB01234	125853
DB01234	126200
DB01234	131300
DB01234	143465
DB01234	143880
DB01234	146850
DB01234	147530
DB01234	147540
DB01234	148000
DB01234	151590
DB01234	155600
DB01234	155601
DB01234	157300
DB01234	164230
DB01234	167870
DB01234	174800
DB01234	176807
DB01234	181500
DB01234	182280
DB01234	191390
DB01234	194070
DB01234	205700
DB01234	208920
DB01234	210050
DB01234	215470
DB01234	236000
DB01234	246300
DB01234	247640
DB01234	252320
DB01234	254500
DB01234	256700
DB01234	258360
DB01234	266600
DB01234	268220
DB01234	273300
DB01234	304790
DB01234	311360
DB01234	600496
DB01234	600807
DB01234	607499
DB01242	104130
DB01275	104130
DB01275	104300
DB01275	114480
DB01275	125320
DB01275	174800
DB01275	181500
DB01275	217200
DB01275	239350
DB01275	605055
