# Supplementary material for: Drug voyager: a computational platform for exploring unintended drug action
Source: BMC Bioinformatics. 2017 Feb 28;18:131. doi: 10.1186/s12859-017-1558-3 (PMC5329936; doi:10.1186/s12859-017-1558-3)
Supplement: Additional file 3: — Predicted side effects of drugs. The list of 11,152 novel side effects of drugs spanning 39 drugs and 1,598 side effects. (XLSX 179 kb) [file 12859_2017_1558_MOESM3_ESM.xlsx]

## Sheet: 시트1
Drug (DrugBank)	Side Effect (UMLS)
DB00180	C0001122
DB00180	C0001125
DB00180	C0001807
DB00180	C0001824
DB00180	C0002170
DB00180	C0002622
DB00180	C0002792
DB00180	C0002962
DB00180	C0002994
DB00180	C0003123
DB00180	C0003811
DB00180	C0004096
DB00180	C0004134
DB00180	C0004238
DB00180	C0004245
DB00180	C0004936
DB00180	C0006266
DB00180	C0006852
DB00180	C0007398
DB00180	C0009319
DB00180	C0009951
DB00180	C0010709
DB00180	C0011053
DB00180	C0011606
DB00180	C0011849
DB00180	C0012797
DB00180	C0013144
DB00180	C0013428
DB00180	C0013447
DB00180	C0013537
DB00180	C0014518
DB00180	C0014724
DB00180	C0015376
DB00180	C0016382
DB00180	C0016385
DB00180	C0016927
DB00180	C0017168
DB00180	C0017178
DB00180	C0018524
DB00180	C0018790
DB00180	C0018799
DB00180	C0018801
DB00180	C0018802
DB00180	C0018926
DB00180	C0018965
DB00180	C0019340
DB00180	C0019348
DB00180	C0019372
DB00180	C0020437
DB00180	C0020456
DB00180	C0020523
DB00180	C0020621
DB00180	C0020649
DB00180	C0020651
DB00180	C0021311
DB00180	C0022116
DB00180	C0022281
DB00180	C0023066
DB00180	C0023218
DB00180	C0023380
DB00180	C0024115
DB00180	C0024117
DB00180	C0026821
DB00180	C0026826
DB00180	C0026858
DB00180	C0026961
DB00180	C0027765
DB00180	C0028084
DB00180	C0029877
DB00180	C0029882
DB00180	C0030232
DB00180	C0030554
DB00180	C0031542
DB00180	C0032343
DB00180	C0032617
DB00180	C0032989
DB00180	C0034063
DB00180	C0034150
DB00180	C0035204
DB00180	C0035410
DB00180	C0035455
DB00180	C0036572
DB00180	C0037299
DB00180	C0037763
DB00180	C0039239
DB00180	C0039240
DB00180	C0040053
DB00180	C0040264
DB00180	C0041969
DB00180	C0042075
DB00180	C0042401
DB00180	C0042487
DB00180	C0042514
DB00180	C0042769
DB00180	C0042798
DB00180	C0043352
DB00180	C0080274
DB00180	C0085633
DB00180	C0151626
DB00180	C0151636
DB00180	C0151735
DB00180	C0151744
DB00180	C0152165
DB00180	C0220870
DB00180	C0220981
DB00180	C0221158
DB00180	C0221512
DB00180	C0232197
DB00180	C0232492
DB00180	C0232493
DB00180	C0232602
DB00180	C0233407
DB00180	C0233414
DB00180	C0233472
DB00180	C0233571
DB00180	C0234238
DB00180	C0234373
DB00180	C0234458
DB00180	C0234632
DB00180	C0234913
DB00180	C0235082
DB00180	C0235351
DB00180	C0235416
DB00180	C0236072
DB00180	C0241705
DB00180	C0242184
DB00180	C0242350
DB00180	C0302295
DB00180	C0314719
DB00180	C0340464
DB00180	C0340865
DB00180	C0349790
DB00180	C0392176
DB00180	C0424790
DB00180	C0426576
DB00180	C0429029
DB00180	C0456909
DB00180	C0497247
DB00180	C0520887
DB00180	C0520966
DB00180	C0522055
DB00180	C0546817
DB00180	C0546959
DB00180	C0547030
DB00180	C0575081
DB00180	C0700345
DB00180	C0700590
DB00180	C0728899
DB00180	C0740394
DB00180	C0740425
DB00180	C0751295
DB00180	C0851578
DB00180	C0855329
DB00180	C0857305
DB00180	C0948268
DB00180	C1142412
DB00180	C1258192
DB00180	C1306577
DB00180	C1368065
DB00180	C1384666
DB00180	C1609512
DB00180	C1971624
DB00180	C2830004
DB00222	C0000731
DB00222	C0000768
DB00222	C0000833
DB00222	C0001339
DB00222	C0001622
DB00222	C0001623
DB00222	C0001807
DB00222	C0001925
DB00222	C0002063
DB00222	C0002170
DB00222	C0002453
DB00222	C0002622
DB00222	C0002792
DB00222	C0002888
DB00222	C0002962
DB00222	C0002994
DB00222	C0003126
DB00222	C0003460
DB00222	C0003462
DB00222	C0003467
DB00222	C0003811
DB00222	C0003860
DB00222	C0003862
DB00222	C0003864
DB00222	C0003962
DB00222	C0004096
DB00222	C0004134
DB00222	C0004238
DB00222	C0004245
DB00222	C0004509
DB00222	C0004604
DB00222	C0004691
DB00222	C0004936
DB00222	C0005779
DB00222	C0005940
DB00222	C0006145
DB00222	C0006277
DB00222	C0006413
DB00222	C0006444
DB00222	C0006826
DB00222	C0006840
DB00222	C0006849
DB00222	C0007097
DB00222	C0007131
DB00222	C0007194
DB00222	C0007286
DB00222	C0007682
DB00222	C0007787
DB00222	C0007820
DB00222	C0007859
DB00222	C0008031
DB00222	C0009241
DB00222	C0009319
DB00222	C0009421
DB00222	C0009676
DB00222	C0009760
DB00222	C0009763
DB00222	C0009782
DB00222	C0009806
DB00222	C0009951
DB00222	C0010068
DB00222	C0010200
DB00222	C0010418
DB00222	C0010520
DB00222	C0010692
DB00222	C0010709
DB00222	C0011053
DB00222	C0011124
DB00222	C0011175
DB00222	C0011206
DB00222	C0011570
DB00222	C0011603
DB00222	C0011606
DB00222	C0011609
DB00222	C0011616
DB00222	C0011630
DB00222	C0011644
DB00222	C0011849
DB00222	C0012359
DB00222	C0012569
DB00222	C0012797
DB00222	C0013144
DB00222	C0013295
DB00222	C0013378
DB00222	C0013428
DB00222	C0013447
DB00222	C0013456
DB00222	C0013491
DB00222	C0013595
DB00222	C0013604
DB00222	C0013687
DB00222	C0013922
DB00222	C0013928
DB00222	C0014130
DB00222	C0014335
DB00222	C0014356
DB00222	C0014457
DB00222	C0014518
DB00222	C0014549
DB00222	C0014591
DB00222	C0014742
DB00222	C0014852
DB00222	C0014868
DB00222	C0015300
DB00222	C0015393
DB00222	C0015397
DB00222	C0015403
DB00222	C0015672
DB00222	C0015732
DB00222	C0015967
DB00222	C0016167
DB00222	C0016169
DB00222	C0016204
DB00222	C0016242
DB00222	C0016382
DB00222	C0016663
DB00222	C0017152
DB00222	C0017160
DB00222	C0017168
DB00222	C0017181
DB00222	C0017185
DB00222	C0017601
DB00222	C0017675
DB00222	C0017979
DB00222	C0018021
DB00222	C0018099
DB00222	C0018524
DB00222	C0018790
DB00222	C0018799
DB00222	C0018800
DB00222	C0018801
DB00222	C0018802
DB00222	C0018813
DB00222	C0018932
DB00222	C0018939
DB00222	C0018965
DB00222	C0019080
DB00222	C0019112
DB00222	C0019151
DB00222	C0019209
DB00222	C0019270
DB00222	C0019340
DB00222	C0019348
DB00222	C0019372
DB00222	C0019521
DB00222	C0019572
DB00222	C0019693
DB00222	C0020443
DB00222	C0020453
DB00222	C0020456
DB00222	C0020473
DB00222	C0020488
DB00222	C0020522
DB00222	C0020538
DB00222	C0020555
DB00222	C0020557
DB00222	C0020564
DB00222	C0020580
DB00222	C0020617
DB00222	C0020621
DB00222	C0020635
DB00222	C0020640
DB00222	C0020651
DB00222	C0020676
DB00222	C0020757
DB00222	C0021053
DB00222	C0021080
DB00222	C0021167
DB00222	C0021308
DB00222	C0021311
DB00222	C0021355
DB00222	C0021390
DB00222	C0021400
DB00222	C0021831
DB00222	C0021843
DB00222	C0021845
DB00222	C0022107
DB00222	C0022116
DB00222	C0022354
DB00222	C0022408
DB00222	C0022568
DB00222	C0022650
DB00222	C0022658
DB00222	C0022660
DB00222	C0022679
DB00222	C0023218
DB00222	C0023222
DB00222	C0023518
DB00222	C0023890
DB00222	C0024115
DB00222	C0024141
DB00222	C0024894
DB00222	C0025061
DB00222	C0025222
DB00222	C0025289
DB00222	C0025345
DB00222	C0025517
DB00222	C0025637
DB00222	C0025874
DB00222	C0026821
DB00222	C0026826
DB00222	C0026848
DB00222	C0026946
DB00222	C0026975
DB00222	C0026976
DB00222	C0026986
DB00222	C0027051
DB00222	C0027059
DB00222	C0027339
DB00222	C0027424
DB00222	C0027441
DB00222	C0027540
DB00222	C0027651
DB00222	C0027697
DB00222	C0027720
DB00222	C0027726
DB00222	C0027765
DB00222	C0027796
DB00222	C0027813
DB00222	C0027947
DB00222	C0028778
DB00222	C0028960
DB00222	C0028961
DB00222	C0029118
DB00222	C0029132
DB00222	C0029134
DB00222	C0029408
DB00222	C0029445
DB00222	C0029456
DB00222	C0029877
DB00222	C0029878
DB00222	C0029882
DB00222	C0030305
DB00222	C0030353
DB00222	C0030446
DB00222	C0030491
DB00222	C0030552
DB00222	C0030920
DB00222	C0031036
DB00222	C0031046
DB00222	C0031117
DB00222	C0031154
DB00222	C0031256
DB00222	C0031345
DB00222	C0031350
DB00222	C0031911
DB00222	C0032226
DB00222	C0032227
DB00222	C0032231
DB00222	C0032285
DB00222	C0032305
DB00222	C0032326
DB00222	C0032617
DB00222	C0033575
DB00222	C0033687
DB00222	C0033844
DB00222	C0033845
DB00222	C0033975
DB00222	C0034063
DB00222	C0034065
DB00222	C0034069
DB00222	C0034150
DB00222	C0034359
DB00222	C0035078
DB00222	C0035204
DB00222	C0035243
DB00222	C0035309
DB00222	C0035317
DB00222	C0035334
DB00222	C0035410
DB00222	C0035455
DB00222	C0036454
DB00222	C0036572
DB00222	C0036830
DB00222	C0037036
DB00222	C0037199
DB00222	C0037268
DB00222	C0037274
DB00222	C0037299
DB00222	C0037763
DB00222	C0038362
DB00222	C0038450
DB00222	C0038454
DB00222	C0038999
DB00222	C0039070
DB00222	C0039231
DB00222	C0039239
DB00222	C0039240
DB00222	C0039446
DB00222	C0039503
DB00222	C0039971
DB00222	C0040038
DB00222	C0040046
DB00222	C0040053
DB00222	C0040261
DB00222	C0040264
DB00222	C0040409
DB00222	C0040435
DB00222	C0040460
DB00222	C0040584
DB00222	C0041582
DB00222	C0041657
DB00222	C0041912
DB00222	C0041969
DB00222	C0042029
DB00222	C0042075
DB00222	C0042267
DB00222	C0042373
DB00222	C0042487
DB00222	C0042514
DB00222	C0042571
DB00222	C0042769
DB00222	C0042798
DB00222	C0043094
DB00222	C0043096
DB00222	C0043144
DB00222	C0043349
DB00222	C0085436
DB00222	C0085570
DB00222	C0085584
DB00222	C0085593
DB00222	C0085610
DB00222	C0085631
DB00222	C0085633
DB00222	C0085635
DB00222	C0085641
DB00222	C0085649
DB00222	C0085660
DB00222	C0085786
DB00222	C0086543
DB00222	C0086565
DB00222	C0149931
DB00222	C0151205
DB00222	C0151311
DB00222	C0151313
DB00222	C0151477
DB00222	C0151514
DB00222	C0151517
DB00222	C0151579
DB00222	C0151594
DB00222	C0151610
DB00222	C0151626
DB00222	C0151632
DB00222	C0151636
DB00222	C0151686
DB00222	C0151692
DB00222	C0151740
DB00222	C0151744
DB00222	C0151763
DB00222	C0151766
DB00222	C0151786
DB00222	C0151788
DB00222	C0151798
DB00222	C0151825
DB00222	C0151849
DB00222	C0151904
DB00222	C0151907
DB00222	C0151908
DB00222	C0152030
DB00222	C0152031
DB00222	C0152227
DB00222	C0152459
DB00222	C0152517
DB00222	C0154251
DB00222	C0155365
DB00222	C0155388
DB00222	C0156404
DB00222	C0158775
DB00222	C0160390
DB00222	C0162429
DB00222	C0162529
DB00222	C0162852
DB00222	C0175167
DB00222	C0205204
DB00222	C0206061
DB00222	C0206062
DB00222	C0221202
DB00222	C0221247
DB00222	C0221345
DB00222	C0221423
DB00222	C0221512
DB00222	C0231218
DB00222	C0231528
DB00222	C0232197
DB00222	C0232409
DB00222	C0232410
DB00222	C0232459
DB00222	C0232487
DB00222	C0232492
DB00222	C0232493
DB00222	C0232570
DB00222	C0232849
DB00222	C0233401
DB00222	C0233472
DB00222	C0234215
DB00222	C0234233
DB00222	C0234238
DB00222	C0234632
DB00222	C0234655
DB00222	C0234708
DB00222	C0234894
DB00222	C0234909
DB00222	C0235025
DB00222	C0235031
DB00222	C0235146
DB00222	C0235259
DB00222	C0235266
DB00222	C0235437
DB00222	C0235439
DB00222	C0235522
DB00222	C0235592
DB00222	C0235761
DB00222	C0235832
DB00222	C0235886
DB00222	C0235889
DB00222	C0235922
DB00222	C0235996
DB00222	C0236024
DB00222	C0237849
DB00222	C0238148
DB00222	C0239488
DB00222	C0240417
DB00222	C0240557
DB00222	C0240735
DB00222	C0242231
DB00222	C0242350
DB00222	C0242429
DB00222	C0242528
DB00222	C0242698
DB00222	C0242973
DB00222	C0243026
DB00222	C0259749
DB00222	C0262576
DB00222	C0262662
DB00222	C0263386
DB00222	C0267537
DB00222	C0267940
DB00222	C0267994
DB00222	C0268000
DB00222	C0270612
DB00222	C0270994
DB00222	C0271650
DB00222	C0271738
DB00222	C0276680
DB00222	C0280100
DB00222	C0302809
DB00222	C0302810
DB00222	C0311468
DB00222	C0312646
DB00222	C0332575
DB00222	C0332601
DB00222	C0333355
DB00222	C0333641
DB00222	C0338656
DB00222	C0338831
DB00222	C0340464
DB00222	C0340643
DB00222	C0340726
DB00222	C0340865
DB00222	C0340970
DB00222	C0341212
DB00222	C0342579
DB00222	C0343387
DB00222	C0346156
DB00222	C0392171
DB00222	C0392176
DB00222	C0392525
DB00222	C0392548
DB00222	C0392703
DB00222	C0400823
DB00222	C0403632
DB00222	C0404521
DB00222	C0409974
DB00222	C0423153
DB00222	C0423271
DB00222	C0423773
DB00222	C0423791
DB00222	C0423798
DB00222	C0424295
DB00222	C0424605
DB00222	C0428772
DB00222	C0428977
DB00222	C0442874
DB00222	C0456909
DB00222	C0489482
DB00222	C0494475
DB00222	C0497156
DB00222	C0497327
DB00222	C0497538
DB00222	C0518015
DB00222	C0520573
DB00222	C0521169
DB00222	C0521839
DB00222	C0522054
DB00222	C0522055
DB00222	C0522153
DB00222	C0522214
DB00222	C0522224
DB00222	C0524702
DB00222	C0541820
DB00222	C0541832
DB00222	C0542213
DB00222	C0542571
DB00222	C0547030
DB00222	C0549493
DB00222	C0549567
DB00222	C0549634
DB00222	C0574067
DB00222	C0575081
DB00222	C0577559
DB00222	C0595916
DB00222	C0677658
DB00222	C0687133
DB00222	C0687707
DB00222	C0699744
DB00222	C0700184
DB00222	C0702166
DB00222	C0729233
DB00222	C0730362
DB00222	C0746883
DB00222	C0751295
DB00222	C0751576
DB00222	C0848309
DB00222	C0849925
DB00222	C0851341
DB00222	C0851578
DB00222	C0852911
DB00222	C0852949
DB00222	C0853692
DB00222	C0853761
DB00222	C0854100
DB00222	C0854467
DB00222	C0855242
DB00222	C0857322
DB00222	C0858259
DB00222	C0870082
DB00222	C0877359
DB00222	C0878544
DB00222	C0919823
DB00222	C0948089
DB00222	C0948580
DB00222	C0948586
DB00222	C0948594
DB00222	C1140680
DB00222	C1145670
DB00222	C1167791
DB00222	C1167965
DB00222	C1258215
DB00222	C1262113
DB00222	C1279945
DB00222	C1292769
DB00222	C1321898
DB00222	C1368065
DB00222	C1384353
DB00222	C1384666
DB00222	C1443060
DB00222	C1458155
DB00222	C1527340
DB00222	C1527344
DB00222	C1535939
DB00222	C1565489
DB00222	C1704205
DB00222	C1800706
DB00222	C1853118
DB00222	C1883552
DB00222	C1956346
DB00222	C2047937
DB00222	C2242996
DB00222	C2363730
DB00222	C2363731
DB00222	C2586050
DB00222	C2697368
DB00222	C2830004
DB00277	C0000731
DB00277	C0001122
DB00277	C0001125
DB00277	C0001622
DB00277	C0001800
DB00277	C0001807
DB00277	C0002962
DB00277	C0002994
DB00277	C0003126
DB00277	C0004093
DB00277	C0004096
DB00277	C0004134
DB00277	C0004604
DB00277	C0004936
DB00277	C0006277
DB00277	C0006840
DB00277	C0006849
DB00277	C0006852
DB00277	C0006905
DB00277	C0007859
DB00277	C0008031
DB00277	C0009763
DB00277	C0009806
DB00277	C0010200
DB00277	C0010709
DB00277	C0011849
DB00277	C0013144
DB00277	C0013378
DB00277	C0013390
DB00277	C0013395
DB00277	C0013404
DB00277	C0013428
DB00277	C0013447
DB00277	C0013456
DB00277	C0013537
DB00277	C0013595
DB00277	C0013604
DB00277	C0014591
DB00277	C0014724
DB00277	C0014742
DB00277	C0015403
DB00277	C0015672
DB00277	C0015967
DB00277	C0016204
DB00277	C0016382
DB00277	C0016927
DB00277	C0017160
DB00277	C0017178
DB00277	C0017675
DB00277	C0018790
DB00277	C0018834
DB00277	C0018965
DB00277	C0019340
DB00277	C0019348
DB00277	C0019372
DB00277	C0019825
DB00277	C0020458
DB00277	C0020517
DB00277	C0020523
DB00277	C0020538
DB00277	C0020580
DB00277	C0021400
DB00277	C0022116
DB00277	C0022281
DB00277	C0023067
DB00277	C0023218
DB00277	C0024115
DB00277	C0026821
DB00277	C0026826
DB00277	C0026858
DB00277	C0026961
DB00277	C0027424
DB00277	C0027441
DB00277	C0028084
DB00277	C0028643
DB00277	C0029877
DB00277	C0029882
DB00277	C0030232
DB00277	C0030554
DB00277	C0031350
DB00277	C0032231
DB00277	C0032285
DB00277	C0032989
DB00277	C0034063
DB00277	C0035204
DB00277	C0035243
DB00277	C0035455
DB00277	C0037199
DB00277	C0037383
DB00277	C0037763
DB00277	C0038354
DB00277	C0038362
DB00277	C0038990
DB00277	C0039070
DB00277	C0040264
DB00277	C0041582
DB00277	C0041657
DB00277	C0041834
DB00277	C0041912
DB00277	C0041969
DB00277	C0042029
DB00277	C0042075
DB00277	C0042267
DB00277	C0042401
DB00277	C0042571
DB00277	C0042769
DB00277	C0043094
DB00277	C0043144
DB00277	C0043352
DB00277	C0085593
DB00277	C0085633
DB00277	C0085649
DB00277	C0086439
DB00277	C0149931
DB00277	C0151686
DB00277	C0151744
DB00277	C0152029
DB00277	C0152227
DB00277	C0220870
DB00277	C0220981
DB00277	C0221512
DB00277	C0231218
DB00277	C0231528
DB00277	C0231919
DB00277	C0232292
DB00277	C0232461
DB00277	C0232462
DB00277	C0232492
DB00277	C0232493
DB00277	C0232602
DB00277	C0233472
DB00277	C0233571
DB00277	C0234215
DB00277	C0234233
DB00277	C0234238
DB00277	C0234373
DB00277	C0235234
DB00277	C0235309
DB00277	C0235318
DB00277	C0235339
DB00277	C0235351
DB00277	C0235710
DB00277	C0235761
DB00277	C0236072
DB00277	C0240557
DB00277	C0241705
DB00277	C0242073
DB00277	C0242429
DB00277	C0264267
DB00277	C0278134
DB00277	C0344232
DB00277	C0349790
DB00277	C0392703
DB00277	C0404521
DB00277	C0424295
DB00277	C0424790
DB00277	C0426576
DB00277	C0429029
DB00277	C0497156
DB00277	C0497247
DB00277	C0520887
DB00277	C0522055
DB00277	C0542101
DB00277	C0574067
DB00277	C0596601
DB00277	C0677500
DB00277	C0699744
DB00277	C0700184
DB00277	C0700345
DB00277	C0700361
DB00277	C0700590
DB00277	C0702166
DB00277	C0740425
DB00277	C0855329
DB00277	C0858259
DB00277	C0863093
DB00277	C0948349
DB00277	C0948594
DB00277	C1142412
DB00277	C1258192
DB00277	C1260880
DB00277	C1291736
DB00277	C1398341
DB00277	C1443060
DB00277	C1527340
DB00277	C1527344
DB00277	C1609512
DB00277	C1883552
DB00277	C1971624
DB00277	C2047937
DB00277	C2363730
DB00277	C2363731
DB00277	C2830004
DB00313	C0000731
DB00313	C0001122
DB00313	C0001807
DB00313	C0002390
DB00313	C0002878
DB00313	C0002962
DB00313	C0002994
DB00313	C0003537
DB00313	C0003578
DB00313	C0003864
DB00313	C0003962
DB00313	C0004096
DB00313	C0004238
DB00313	C0004509
DB00313	C0004936
DB00313	C0005741
DB00313	C0005745
DB00313	C0005858
DB00313	C0005940
DB00313	C0006826
DB00313	C0006840
DB00313	C0006849
DB00313	C0007222
DB00313	C0007286
DB00313	C0007384
DB00313	C0007587
DB00313	C0007642
DB00313	C0007785
DB00313	C0007787
DB00313	C0008350
DB00313	C0008370
DB00313	C0009241
DB00313	C0009319
DB00313	C0009760
DB00313	C0009782
DB00313	C0009951
DB00313	C0010038
DB00313	C0010399
DB00313	C0010520
DB00313	C0011071
DB00313	C0011124
DB00313	C0011175
DB00313	C0011206
DB00313	C0011253
DB00313	C0011269
DB00313	C0011551
DB00313	C0011606
DB00313	C0011644
DB00313	C0011849
DB00313	C0012359
DB00313	C0012813
DB00313	C0013595
DB00313	C0013687
DB00313	C0013922
DB00313	C0014130
DB00313	C0014175
DB00313	C0014335
DB00313	C0014356
DB00313	C0014549
DB00313	C0014852
DB00313	C0014868
DB00313	C0015371
DB00313	C0015423
DB00313	C0015672
DB00313	C0015695
DB00313	C0015734
DB00313	C0016059
DB00313	C0016382
DB00313	C0017168
DB00313	C0017181
DB00313	C0017574
DB00313	C0017601
DB00313	C0017605
DB00313	C0017979
DB00313	C0018418
DB00313	C0018681
DB00313	C0018790
DB00313	C0018798
DB00313	C0018799
DB00313	C0018801
DB00313	C0018802
DB00313	C0018834
DB00313	C0018939
DB00313	C0018965
DB00313	C0018991
DB00313	C0019079
DB00313	C0019340
DB00313	C0019348
DB00313	C0019360
DB00313	C0019372
DB00313	C0020433
DB00313	C0020437
DB00313	C0020443
DB00313	C0020453
DB00313	C0020456
DB00313	C0020457
DB00313	C0020473
DB00313	C0020557
DB00313	C0020569
DB00313	C0020578
DB00313	C0020615
DB00313	C0020621
DB00313	C0020757
DB00313	C0021177
DB00313	C0021308
DB00313	C0021775
DB00313	C0021843
DB00313	C0021845
DB00313	C0022107
DB00313	C0022116
DB00313	C0022660
DB00313	C0023052
DB00313	C0023067
DB00313	C0023267
DB00313	C0023308
DB00313	C0023380
DB00313	C0023518
DB00313	C0023533
DB00313	C0024115
DB00313	C0024236
DB00313	C0024299
DB00313	C0024437
DB00313	C0024902
DB00313	C0025061
DB00313	C0025222
DB00313	C0025289
DB00313	C0025320
DB00313	C0026266
DB00313	C0026838
DB00313	C0026858
DB00313	C0026961
DB00313	C0027051
DB00313	C0027059
DB00313	C0027066
DB00313	C0027092
DB00313	C0027339
DB00313	C0027424
DB00313	C0027441
DB00313	C0027697
DB00313	C0027707
DB00313	C0027765
DB00313	C0027796
DB00313	C0027813
DB00313	C0027849
DB00313	C0027932
DB00313	C0027947
DB00313	C0028081
DB00313	C0028084
DB00313	C0028643
DB00313	C0028778
DB00313	C0028960
DB00313	C0029132
DB00313	C0029134
DB00313	C0029221
DB00313	C0029445
DB00313	C0029456
DB00313	C0030196
DB00313	C0030232
DB00313	C0030446
DB00313	C0030552
DB00313	C0030794
DB00313	C0031039
DB00313	C0031046
DB00313	C0031117
DB00313	C0031542
DB00313	C0031911
DB00313	C0032226
DB00313	C0032227
DB00313	C0032290
DB00313	C0032305
DB00313	C0032326
DB00313	C0032617
DB00313	C0033117
DB00313	C0033377
DB00313	C0033687
DB00313	C0034063
DB00313	C0034065
DB00313	C0034069
DB00313	C0034150
DB00313	C0034155
DB00313	C0034642
DB00313	C0035243
DB00313	C0035305
DB00313	C0035309
DB00313	C0035317
DB00313	C0035334
DB00313	C0035410
DB00313	C0036104
DB00313	C0036454
DB00313	C0036572
DB00313	C0036974
DB00313	C0037036
DB00313	C0037274
DB00313	C0037299
DB00313	C0037383
DB00313	C0038002
DB00313	C0038220
DB00313	C0038325
DB00313	C0038354
DB00313	C0038358
DB00313	C0038454
DB00313	C0038506
DB00313	C0038661
DB00313	C0038663
DB00313	C0039070
DB00313	C0039240
DB00313	C0039446
DB00313	C0040038
DB00313	C0040046
DB00313	C0040053
DB00313	C0040188
DB00313	C0040456
DB00313	C0040479
DB00313	C0041349
DB00313	C0041364
DB00313	C0041657
DB00313	C0041912
DB00313	C0041969
DB00313	C0042075
DB00313	C0042109
DB00313	C0042133
DB00313	C0042256
DB00313	C0042373
DB00313	C0042487
DB00313	C0042510
DB00313	C0042514
DB00313	C0043144
DB00313	C0043349
DB00313	C0080274
DB00313	C0085602
DB00313	C0085606
DB00313	C0085610
DB00313	C0085623
DB00313	C0085628
DB00313	C0085632
DB00313	C0085635
DB00313	C0086168
DB00313	C0086543
DB00313	C0086565
DB00313	C0149725
DB00313	C0149871
DB00313	C0149904
DB00313	C0149937
DB00313	C0150450
DB00313	C0151205
DB00313	C0151313
DB00313	C0151477
DB00313	C0151578
DB00313	C0151611
DB00313	C0151632
DB00313	C0151636
DB00313	C0151699
DB00313	C0151706
DB00313	C0151744
DB00313	C0151746
DB00313	C0151766
DB00313	C0151798
DB00313	C0151799
DB00313	C0151836
DB00313	C0151849
DB00313	C0151878
DB00313	C0151942
DB00313	C0151970
DB00313	C0152021
DB00313	C0152227
DB00313	C0155003
DB00313	C0155169
DB00313	C0156353
DB00313	C0162287
DB00313	C0162297
DB00313	C0162529
DB00313	C0162566
DB00313	C0206062
DB00313	C0220870
DB00313	C0220982
DB00313	C0221733
DB00313	C0232197
DB00313	C0232487
DB00313	C0233407
DB00313	C0233471
DB00313	C0234133
DB00313	C0234233
DB00313	C0234238
DB00313	C0234518
DB00313	C0234913
DB00313	C0235086
DB00313	C0235234
DB00313	C0235266
DB00313	C0235290
DB00313	C0235416
DB00313	C0235431
DB00313	C0235939
DB00313	C0235969
DB00313	C0236071
DB00313	C0236075
DB00313	C0236151
DB00313	C0237849
DB00313	C0238148
DB00313	C0240925
DB00313	C0241442
DB00313	C0241705
DB00313	C0242184
DB00313	C0242350
DB00313	C0242429
DB00313	C0242528
DB00313	C0242656
DB00313	C0243026
DB00313	C0259749
DB00313	C0262576
DB00313	C0263386
DB00313	C0267596
DB00313	C0267792
DB00313	C0268000
DB00313	C0271650
DB00313	C0278134
DB00313	C0311468
DB00313	C0332573
DB00313	C0332575
DB00313	C0333355
DB00313	C0338656
DB00313	C0340464
DB00313	C0340643
DB00313	C0340726
DB00313	C0340865
DB00313	C0343387
DB00313	C0392156
DB00313	C0392176
DB00313	C0392703
DB00313	C0393593
DB00313	C0400823
DB00313	C0423153
DB00313	C0424000
DB00313	C0424295
DB00313	C0424790
DB00313	C0427086
DB00313	C0442874
DB00313	C0494475
DB00313	C0522054
DB00313	C0522224
DB00313	C0541879
DB00313	C0542184
DB00313	C0542223
DB00313	C0547030
DB00313	C0549209
DB00313	C0549225
DB00313	C0549448
DB00313	C0549493
DB00313	C0549567
DB00313	C0549622
DB00313	C0600142
DB00313	C0700198
DB00313	C0700345
DB00313	C0700590
DB00313	C0702166
DB00313	C0729233
DB00313	C0730362
DB00313	C0740394
DB00313	C0746883
DB00313	C0750394
DB00313	C0751295
DB00313	C0836924
DB00313	C0851341
DB00313	C0852733
DB00313	C0852911
DB00313	C0853026
DB00313	C0853225
DB00313	C0853692
DB00313	C0853895
DB00313	C0855242
DB00313	C0855329
DB00313	C0857305
DB00313	C0877359
DB00313	C0878544
DB00313	C0948089
DB00313	C0948281
DB00313	C0948586
DB00313	C1096340
DB00313	C1112214
DB00313	C1112274
DB00313	C1145670
DB00313	C1167965
DB00313	C1258215
DB00313	C1260880
DB00313	C1287298
DB00313	C1321686
DB00313	C1368065
DB00313	C1384353
DB00313	C1456784
DB00313	C1456822
DB00313	C1457883
DB00313	C1527411
DB00313	C1535939
DB00313	C1536403
DB00313	C1565489
DB00313	C1704212
DB00313	C1971624
DB00313	C2242996
DB00313	C2363730
DB00313	C2363731
DB00313	C2711227
DB00313	C2937350
DB00313	C2937358
DB00313	C2973529
DB00313	C2981158
DB00363	C0000729
DB00363	C0000737
DB00363	C0000768
DB00363	C0000833
DB00363	C0001122
DB00363	C0001430
DB00363	C0001733
DB00363	C0001792
DB00363	C0001807
DB00363	C0001824
DB00363	C0002170
DB00363	C0002418
DB00363	C0002453
DB00363	C0002514
DB00363	C0002792
DB00363	C0002874
DB00363	C0002878
DB00363	C0002994
DB00363	C0003578
DB00363	C0003962
DB00363	C0004096
DB00363	C0004238
DB00363	C0004245
DB00363	C0004352
DB00363	C0004604
DB00363	C0004936
DB00363	C0005741
DB00363	C0005745
DB00363	C0006147
DB00363	C0006266
DB00363	C0006826
DB00363	C0006840
DB00363	C0007222
DB00363	C0007286
DB00363	C0007398
DB00363	C0007787
DB00363	C0007859
DB00363	C0008350
DB00363	C0009088
DB00363	C0009319
DB00363	C0009759
DB00363	C0009763
DB00363	C0009782
DB00363	C0010038
DB00363	C0010692
DB00363	C0010709
DB00363	C0011053
DB00363	C0011124
DB00363	C0011175
DB00363	C0011551
DB00363	C0011570
DB00363	C0011606
DB00363	C0011616
DB00363	C0012569
DB00363	C0012813
DB00363	C0013428
DB00363	C0013456
DB00363	C0013491
DB00363	C0014130
DB00363	C0014356
DB00363	C0014394
DB00363	C0014549
DB00363	C0014553
DB00363	C0014743
DB00363	C0014852
DB00363	C0014868
DB00363	C0015376
DB00363	C0015397
DB00363	C0015624
DB00363	C0015663
DB00363	C0015732
DB00363	C0015914
DB00363	C0015934
DB00363	C0016057
DB00363	C0016204
DB00363	C0016382
DB00363	C0016412
DB00363	C0016867
DB00363	C0017152
DB00363	C0017178
DB00363	C0017181
DB00363	C0017565
DB00363	C0017574
DB00363	C0017675
DB00363	C0017979
DB00363	C0018021
DB00363	C0018418
DB00363	C0018794
DB00363	C0018799
DB00363	C0018802
DB00363	C0018939
DB00363	C0018944
DB00363	C0018965
DB00363	C0019079
DB00363	C0019209
DB00363	C0019521
DB00363	C0019572
DB00363	C0020452
DB00363	C0020473
DB00363	C0020564
DB00363	C0020615
DB00363	C0020621
DB00363	C0020639
DB00363	C0020651
DB00363	C0020676
DB00363	C0021141
DB00363	C0021177
DB00363	C0021368
DB00363	C0021400
DB00363	C0022354
DB00363	C0022408
DB00363	C0022658
DB00363	C0022660
DB00363	C0023052
DB00363	C0023066
DB00363	C0023218
DB00363	C0023308
DB00363	C0023890
DB00363	C0023895
DB00363	C0024115
DB00363	C0024137
DB00363	C0024138
DB00363	C0024141
DB00363	C0024282
DB00363	C0024437
DB00363	C0025061
DB00363	C0025222
DB00363	C0025235
DB00363	C0025289
DB00363	C0025323
DB00363	C0025345
DB00363	C0025637
DB00363	C0025874
DB00363	C0026205
DB00363	C0026821
DB00363	C0026826
DB00363	C0026946
DB00363	C0027339
DB00363	C0027540
DB00363	C0027651
DB00363	C0027765
DB00363	C0027769
DB00363	C0027794
DB00363	C0027813
DB00363	C0027849
DB00363	C0027932
DB00363	C0028734
DB00363	C0029132
DB00363	C0029456
DB00363	C0029877
DB00363	C0029882
DB00363	C0029928
DB00363	C0030196
DB00363	C0030312
DB00363	C0030920
DB00363	C0031085
DB00363	C0031117
DB00363	C0031212
DB00363	C0031350
DB00363	C0031911
DB00363	C0032460
DB00363	C0032617
DB00363	C0032708
DB00363	C0033377
DB00363	C0034063
DB00363	C0034069
DB00363	C0034150
DB00363	C0035078
DB00363	C0035305
DB00363	C0035309
DB00363	C0035317
DB00363	C0035334
DB00363	C0035455
DB00363	C0036412
DB00363	C0036508
DB00363	C0036572
DB00363	C0036830
DB00363	C0037199
DB00363	C0037299
DB00363	C0037822
DB00363	C0038362
DB00363	C0038450
DB00363	C0038454
DB00363	C0039240
DB00363	C0040038
DB00363	C0040128
DB00363	C0040264
DB00363	C0040435
DB00363	C0040485
DB00363	C0041105
DB00363	C0041912
DB00363	C0041969
DB00363	C0042024
DB00363	C0042029
DB00363	C0042075
DB00363	C0042267
DB00363	C0042373
DB00363	C0042401
DB00363	C0042769
DB00363	C0080178
DB00363	C0085583
DB00363	C0085584
DB00363	C0085605
DB00363	C0085628
DB00363	C0085632
DB00363	C0085633
DB00363	C0085636
DB00363	C0085637
DB00363	C0085641
DB00363	C0085649
DB00363	C0085688
DB00363	C0085932
DB00363	C0086168
DB00363	C0086525
DB00363	C0086543
DB00363	C0086565
DB00363	C0149745
DB00363	C0149931
DB00363	C0150450
DB00363	C0151315
DB00363	C0151477
DB00363	C0151479
DB00363	C0151529
DB00363	C0151559
DB00363	C0151564
DB00363	C0151578
DB00363	C0151596
DB00363	C0151599
DB00363	C0151626
DB00363	C0151686
DB00363	C0151734
DB00363	C0151735
DB00363	C0151747
DB00363	C0151763
DB00363	C0151766
DB00363	C0151798
DB00363	C0151799
DB00363	C0151818
DB00363	C0151825
DB00363	C0151827
DB00363	C0151828
DB00363	C0151836
DB00363	C0151849
DB00363	C0151865
DB00363	C0151883
DB00363	C0151889
DB00363	C0151904
DB00363	C0151905
DB00363	C0151907
DB00363	C0151908
DB00363	C0151970
DB00363	C0152115
DB00363	C0152128
DB00363	C0152227
DB00363	C0154246
DB00363	C0156312
DB00363	C0156353
DB00363	C0156404
DB00363	C0158570
DB00363	C0158795
DB00363	C0162565
DB00363	C0175683
DB00363	C0206061
DB00363	C0206062
DB00363	C0220994
DB00363	C0221152
DB00363	C0221271
DB00363	C0232333
DB00363	C0232492
DB00363	C0232766
DB00363	C0232849
DB00363	C0232910
DB00363	C0232940
DB00363	C0233407
DB00363	C0233471
DB00363	C0233472
DB00363	C0233494
DB00363	C0233571
DB00363	C0233632
DB00363	C0234458
DB00363	C0234632
DB00363	C0234909
DB00363	C0234913
DB00363	C0234967
DB00363	C0235146
DB00363	C0235266
DB00363	C0235431
DB00363	C0235601
DB00363	C0235660
DB00363	C0235946
DB00363	C0235996
DB00363	C0236018
DB00363	C0237314
DB00363	C0237849
DB00363	C0239571
DB00363	C0240802
DB00363	C0241934
DB00363	C0242301
DB00363	C0242422
DB00363	C0262385
DB00363	C0262988
DB00363	C0267792
DB00363	C0267797
DB00363	C0268000
DB00363	C0270823
DB00363	C0278061
DB00363	C0302295
DB00363	C0314719
DB00363	C0333355
DB00363	C0333641
DB00363	C0334044
DB00363	C0338831
DB00363	C0340643
DB00363	C0340726
DB00363	C0340865
DB00363	C0341047
DB00363	C0341439
DB00363	C0341697
DB00363	C0343387
DB00363	C0344232
DB00363	C0344432
DB00363	C0392176
DB00363	C0392676
DB00363	C0392684
DB00363	C0400823
DB00363	C0403632
DB00363	C0404521
DB00363	C0409974
DB00363	C0423153
DB00363	C0423791
DB00363	C0424092
DB00363	C0424605
DB00363	C0424790
DB00363	C0424823
DB00363	C0442874
DB00363	C0456909
DB00363	C0475858
DB00363	C0476414
DB00363	C0494475
DB00363	C0497156
DB00363	C0518988
DB00363	C0520966
DB00363	C0521305
DB00363	C0522054
DB00363	C0522224
DB00363	C0541772
DB00363	C0541879
DB00363	C0541919
DB00363	C0542165
DB00363	C0542224
DB00363	C0542571
DB00363	C0549209
DB00363	C0549249
DB00363	C0549567
DB00363	C0553681
DB00363	C0574067
DB00363	C0575081
DB00363	C0596601
DB00363	C0683278
DB00363	C0684332
DB00363	C0687133
DB00363	C0687713
DB00363	C0699744
DB00363	C0700075
DB00363	C0700361
DB00363	C0700590
DB00363	C0702166
DB00363	C0729233
DB00363	C0730362
DB00363	C0746883
DB00363	C0751494
DB00363	C0751748
DB00363	C0851341
DB00363	C0851578
DB00363	C0852733
DB00363	C0852911
DB00363	C0852913
DB00363	C0853777
DB00363	C0854062
DB00363	C0854467
DB00363	C0855237
DB00363	C0855242
DB00363	C0857305
DB00363	C0860864
DB00363	C0877359
DB00363	C0947912
DB00363	C0948281
DB00363	C0948525
DB00363	C1141929
DB00363	C1142412
DB00363	C1167709
DB00363	C1167965
DB00363	C1306341
DB00363	C1306577
DB00363	C1320474
DB00363	C1368065
DB00363	C1384353
DB00363	C1384666
DB00363	C1510586
DB00363	C1565489
DB00363	C1971624
DB00363	C2225524
DB00363	C2242996
DB00363	C2979982
DB00472	C0000768
DB00472	C0001339
DB00472	C0001824
DB00472	C0003467
DB00472	C0003537
DB00472	C0003962
DB00472	C0006413
DB00472	C0006826
DB00472	C0006849
DB00472	C0007131
DB00472	C0007787
DB00472	C0008031
DB00472	C0008370
DB00472	C0010418
DB00472	C0010520
DB00472	C0011071
DB00472	C0011644
DB00472	C0013404
DB00472	C0014356
DB00472	C0014457
DB00472	C0015376
DB00472	C0015672
DB00472	C0016242
DB00472	C0018681
DB00472	C0019151
DB00472	C0019693
DB00472	C0020757
DB00472	C0021368
DB00472	C0021845
DB00472	C0022107
DB00472	C0022568
DB00472	C0023890
DB00472	C0023895
DB00472	C0025289
DB00472	C0026946
DB00472	C0027339
DB00472	C0027497
DB00472	C0027651
DB00472	C0027947
DB00472	C0029118
DB00472	C0029132
DB00472	C0029877
DB00472	C0029882
DB00472	C0030193
DB00472	C0030252
DB00472	C0030286
DB00472	C0030446
DB00472	C0030552
DB00472	C0030554
DB00472	C0031039
DB00472	C0031046
DB00472	C0031154
DB00472	C0031911
DB00472	C0032305
DB00472	C0032708
DB00472	C0035309
DB00472	C0035334
DB00472	C0037268
DB00472	C0037822
DB00472	C0038990
DB00472	C0039239
DB00472	C0039240
DB00472	C0040038
DB00472	C0040435
DB00472	C0042487
DB00472	C0042769
DB00472	C0042963
DB00472	C0043094
DB00472	C0085436
DB00472	C0085610
DB00472	C0149871
DB00472	C0151311
DB00472	C0151313
DB00472	C0151517
DB00472	C0151744
DB00472	C0151747
DB00472	C0151798
DB00472	C0152227
DB00472	C0162529
DB00472	C0206061
DB00472	C0206062
DB00472	C0221202
DB00472	C0221345
DB00472	C0231528
DB00472	C0234238
DB00472	C0234655
DB00472	C0234909
DB00472	C0235025
DB00472	C0235031
DB00472	C0235266
DB00472	C0235996
DB00472	C0237849
DB00472	C0242231
DB00472	C0242429
DB00472	C0242698
DB00472	C0242973
DB00472	C0243026
DB00472	C0262576
DB00472	C0262662
DB00472	C0263386
DB00472	C0267537
DB00472	C0267797
DB00472	C0270612
DB00472	C0280100
DB00472	C0332575
DB00472	C0333355
DB00472	C0340726
DB00472	C0340865
DB00472	C0343387
DB00472	C0392171
DB00472	C0392703
DB00472	C0400823
DB00472	C0423153
DB00472	C0424605
DB00472	C0428772
DB00472	C0442874
DB00472	C0489482
DB00472	C0521839
DB00472	C0522054
DB00472	C0522055
DB00472	C0522214
DB00472	C0524702
DB00472	C0549567
DB00472	C0595916
DB00472	C0699744
DB00472	C0746883
DB00472	C0751576
DB00472	C0849925
DB00472	C0853026
DB00472	C0853777
DB00472	C0854467
DB00472	C0857322
DB00472	C0877359
DB00472	C0917801
DB00472	C1140680
DB00472	C1167791
DB00472	C1258215
DB00472	C1292769
DB00472	C1384666
DB00472	C1458155
DB00472	C1535939
DB00472	C1565489
DB00472	C2242996
DB00472	C2363730
DB00477	C0002170
DB00477	C0003123
DB00477	C0003467
DB00477	C0003811
DB00477	C0004093
DB00477	C0005697
DB00477	C0006266
DB00477	C0009676
DB00477	C0010038
DB00477	C0011615
DB00477	C0011991
DB00477	C0013395
DB00477	C0013595
DB00477	C0015230
DB00477	C0015734
DB00477	C0017601
DB00477	C0018524
DB00477	C0018681
DB00477	C0020458
DB00477	C0020538
DB00477	C0020625
DB00477	C0021177
DB00477	C0022660
DB00477	C0023066
DB00477	C0023380
DB00477	C0023518
DB00477	C0024902
DB00477	C0027497
DB00477	C0027947
DB00477	C0032285
DB00477	C0032617
DB00477	C0033774
DB00477	C0035078
DB00477	C0035243
DB00477	C0036104
DB00477	C0036508
DB00477	C0037036
DB00477	C0037274
DB00477	C0038454
DB00477	C0038990
DB00477	C0040456
DB00477	C0040479
DB00477	C0041834
DB00477	C0041912
DB00477	C0042571
DB00477	C0042963
DB00477	C0043094
DB00477	C0085583
DB00477	C0085631
DB00477	C0085637
DB00477	C0086543
DB00477	C0086565
DB00477	C0151576
DB00477	C0151786
DB00477	C0151818
DB00477	C0151889
DB00477	C0152128
DB00477	C0156404
DB00477	C0160390
DB00477	C0175683
DB00477	C0220994
DB00477	C0221271
DB00477	C0232461
DB00477	C0232462
DB00477	C0233571
DB00477	C0234967
DB00477	C0235093
DB00477	C0235146
DB00477	C0242461
DB00477	C0344232
DB00477	C0424295
DB00477	C0494475
DB00477	C0522224
DB00477	C0547030
DB00477	C0700198
DB00477	C0700590
DB00477	C0740409
DB00477	C0853034
DB00477	C0855242
DB00477	C0863090
DB00477	C0919823
DB00477	C1167965
DB00477	C1321686
DB00477	C1443060
DB00477	C1565489
DB00477	C1704628
DB00477	C1883552
DB00477	C1971624
DB00502	C0000731
DB00502	C0000737
DB00502	C0001122
DB00502	C0001339
DB00502	C0001792
DB00502	C0001800
DB00502	C0001807
DB00502	C0001925
DB00502	C0002418
DB00502	C0002453
DB00502	C0002622
DB00502	C0002792
DB00502	C0002874
DB00502	C0002878
DB00502	C0002886
DB00502	C0002888
DB00502	C0002962
DB00502	C0002994
DB00502	C0003460
DB00502	C0003537
DB00502	C0003578
DB00502	C0003834
DB00502	C0003862
DB00502	C0004044
DB00502	C0004093
DB00502	C0004096
DB00502	C0004134
DB00502	C0004238
DB00502	C0004245
DB00502	C0004604
[truncated: 9,153 more rows]
